# Supplementary material for: The Health-Related Quality of Life of German Desmoid Patients: Results from the PROSa-DES and PROSa Study
Source: Cancers (Basel). 2026 Mar 23;18(6):1046. doi: 10.3390/cancers18061046 (PMC13025788; doi:10.3390/cancers18061046)
Supplement: Supplementary file 1 [file cancers-18-01046-s001.zip]

Archive with 1 entries (1 files):
- cancers-4193776-supplementary.pdf
